# Supplementary material for: In-Human Multiyear Evolution of Carbapenem-Resistant Klebsiella pneumoniae Causing Chronic Colonization and Intermittent Urinary Tract Infections: A Case Study
Source: mSphere. 2022 May 9;7(3):e00190-22. doi: 10.1128/msphere.00190-22 (PMC9241548; doi:10.1128/msphere.00190-22)
Supplement: DATA SET S1 [file msphere.00190-22-s0001.xlsx]

## Sheet: Sheet1
Position	mutation	SL-1A	SL-2A	SL-3A	SL-1B	SL-3B	SL-3C	SL-2B	SL-2C	SL-2D	SL-3D	annotation	gene	description	genes of interest
33276	C→T										1	L302L (CTG→CTA)	AM360_00155 ←	phosphoenolpyruvate carboxylase
52466	T→G	1	1	1	1	1	1	1	1	1	1	noncoding (48/77 nt)	AM360_00250 →	tRNA‑Asp
207431	G→T	1	1	1	1	1	1	1	1	1	1	A41E (GCG→GAG)	AM360_01025 ←	sorbose‑specific phosphotransferase enzyme IIA component
209551	T→C	1	1	1	1	1	1	1	1	1	1	intergenic (‑162/‑182)	AM360_01035 ← / → AM360_01040	Cro/Cl family transcriptional regulator/23S rRNA pseudouridine synthase F
223257	C→A		1	1		1	1	1	1	1	1	intergenic (‑61/+57)	AM360_01110 ← / ← AM360_01115	maltose ABC transporter permease MalF/maltose ABC transporter substrate‑binding protein MalE
282496	G→A	1	1	1	1	1	1	1	1	1	1	A316T (GCC→ACC)	AM360_01395 →	fimbrial protein
305821	G→T			1		1	1				1	Q66K (CAG→AAG)	AM360_01505 ←	phosphonate C‑P lyase system protein PhnK
329766	+A					1	1				1	intergenic (‑117/‑496)	AM360_01635 ← / → AM360_01640	poly‑beta‑1,6 N‑acetyl‑D‑glucosamine export porin PgaA/LuxR family transcriptional regulator
353741	Δ3 bp									1		coding (1737‑1739/2544 nt)	AM360_01755 ←	fimbrial assembly protein
548929	A→G	1	1	1	1	1	1	1	1	1	1	V45A (GTA→GCA)	AM360_02745 ←	CusA/CzcA family heavy metal efflux RND transporter
552744	C→A	1	1	1		1	1	1	1	1	1	R148R (CGC→CGA)	AM360_02770 →	DNA‑binding response regulator
562047	C→T										1	noncoding (86/116 nt)	rrf →	5S ribosomal RNA
565301	A→G	1	1	1	1	1	1	1	1	1	1	T536T (ACT→ACC)	AM360_02825 ←	multidrug ABC transporter ATP‑binding protein
575115	A→G	1	1	1		1	1	1	1	1	1	intergenic (‑70/‑17)	AM360_02860 ← / → AM360_02865	NAD(P)H dehydrogenase (quinone)/LysR family transcriptional regulator
611219	T→A	1	1	1	1	1	1	1	1	1	1	V69E (GTG→GAG)	AM360_03080 →	D‑aminoacylase
621524	T→A	1	?	1	1	1	1	1	1	1	1	D200E (GAT→GAA)	AM360_03130 →	galactonate oxidoreductase
655023	C→T					1	1				1	V124V (GTC→GTT)	AM360_03320 →	NupC/NupG family nucleoside CNT transporter
704061	T→G			1								S170A (TCC→GCC)	AM360_03565 →	4‑hydroxy‑3‑methylbut‑2‑enyl diphosphate reductase
714123	C→T									1		W239* (TGG→TAG)	AM360_03615 ←	citrate:sodium symporter
725803	G→T	1	1	1	1	1	1	1	1	1	1	intergenic (+128/‑42)	carB → / → AM360_03660	carbamoyl phosphate synthase large subunit/hypothetical protein
729272	A→G	1	1	1	1	1	1	1	1	1	1	intergenic (+18/‑82)	folA → / → AM360_03685	dihydrofolate reductase/hypothetical protein
772786	G→A	1	1	1	1	1	1	1	1	1	1	L393L (CTG→TTG)	AM360_03865 ←	2‑isopropylmalate synthase
848215	G→C			1		1	1				1	Y263* (TAC→TAG)	AM360_04210 ←	polynucleotide adenylyltransferase
848606	T→A								1	1		D133V (GAT→GTT)	AM360_04210 ←	polynucleotide adenylyltransferase
870576	G→A	1	1	1	1	1	1	1	1	1	1	A104A (GCC→GCT)	AM360_04315 ←	pullulanase
951275	G→C				1							Q86E (CAG→GAG)	AM360_04705 ←	transpeptidase
956155	(GC)3→2				1							coding (204‑205/597 nt)	AM360_04735 →	NADH:ubiquinone reductase (Na(+)‑transporting) subunit E
975745	C→T	1	1	1	1	1	1	1	1	1	1	G71S (GGC→AGC)	AM360_04835 ←	PTS galactitol transporter subunit IIC
1041919	(CCG)5→4	1	1	1	1	1	1	1	1	1	1	coding (984‑986/1161 nt)	AM360_05160 ←	D‑alanyl‑D‑alanine‑carboxypeptidase/endopeptidas e AmpH
1095218	G→A	1	1	1	1	1	1	1	1	1	1	intergenic (‑25/+36)	AM360_05430 ← / ← AM360_05435	aldo/keto reductase/1‑deoxy‑D‑xylulose‑5‑phosphate synthase
1100571	C→G			1		1	1				1	R175P (CGC→CCC)	AM360_05460 ←	DJ‑1 family protein
1153725	C→A	1	1	1	1	1	1	1	1	1	1	A94A (GCC→GCA)	AM360_05715 →	cyclodextrin‑binding protein
1164520	C→T								1	1		Q9Q (CAG→CAA)	AM360_05765 ←	N‑acetyltransferase
1298575	G→T								1	1		S197* (TCG→TAG)	AM360_06520 ←	transcriptional regulator
1298729	G→A								1	1		P146S (CCG→TCG)	AM360_06520 ←	transcriptional regulator
1298833	T→C							1				E111G (GAG→GGG)	AM360_06520 ←	transcriptional regulator
1364497	T→A	1	1	1	1	1	1	1	1	1	1	intergenic (‑127/‑68)	AM360_06825 ← / → AM360_06830	TetR family transcriptional regulator/MBL fold metallo‑hydrolase
1372711	C→T	1	1	1	1	1	1	1	1	1	1	A679A (GCC→GCT)	AM360_06860 →	hydrophobe/amphiphile efflux‑1 family RND transporter
1417780	C→A										1	S26I (AGC→ATC)	AM360_07075 ←	hypothetical protein
1423361	G→T				1							A234A (GCC→GCA)	AM360_07095 ←	iron‑enterobactin transporter ATP‑binding protein
1423657	G→T				1							L136M (CTG→ATG)	AM360_07095 ←	iron‑enterobactin transporter ATP‑binding protein
1462636	T→A	1	1	1	1	1	1	1	1	1	1	D288V (GAT→GTT)	AM360_07270 ←	sugar ABC transporter ATP‑binding protein
1493829	G→T	1	1	1	1	1	1	1	1	1	1	I187I (ATC→ATA)	AM360_07435 ←	nicotinate‑nicotinamide nucleotide adenylyltransferase
1522414	G→T								1	1		A308S (GCG→TCG)	AM360_07590 →	PTS N‑acetyl glucosamine transporter subunit IIABC
1529037	A→G	1	1	1	1	1	1	1	1	1	1	V123A (GTG→GCG)	AM360_07625 ←	flavodoxin
1536179	Δ12 bp			1								coding (807‑818/2688 nt)	AM360_07660 ←	two‑component sensor histidine kinase
1563016	G→T				1							G149V (GGC→GTC)	AM360_07785 →	succinate‑‑CoA ligase subunit alpha
1573951	C→T		?	?		?	?	?	?	?	1	intergenic (+143/‑7)	AM360_07860 → / → AM360_07865	tRNA‑Lys/tRNA‑Val
1573955	T→A		?	?		?	?	?	?	?	1	intergenic (+147/‑3)	AM360_07860 → / → AM360_07865	tRNA‑Lys/tRNA‑Val
1574035	Δ1 bp		?	?		?	?	?	?	?	1	intergenic (+2/‑2)	AM360_07865 → / → AM360_07870	tRNA‑Val/tRNA‑Lys
1574120	C→T		?	?		?	?	?	?	?	1	intergenic (+8/‑139)	AM360_07870 → / → AM360_07875	tRNA‑Lys/tRNA‑Lys
1574159	T→A		?	?		?	?	?	?	?	1	intergenic (+47/‑100)	AM360_07870 → / → AM360_07875	tRNA‑Lys/tRNA‑Lys
1574184	A→G		?	?		?	?	?	?	?	1	intergenic (+72/‑75)	AM360_07870 → / → AM360_07875	tRNA‑Lys/tRNA‑Lys
1574188	C→T		?	?		?	?	?	?	?	1	intergenic (+76/‑71)	AM360_07870 → / → AM360_07875	tRNA‑Lys/tRNA‑Lys
1579536	C→T	1	1	1	1	1	1	1	1	1	1	Q246Q (CAG→CAA)	gpmA ←	2,3‑bisphosphoglycerate‑dependent phosphoglycerate mutase
1601039	G→A	1	1	1	1	1	1	1	1	1	1	intergenic (‑76/‑181)	AM360_08025 ← / → AM360_08030	acyl‑CoA thioesterase/imidazolonepropionase
1609692	G→A	1	1	1	1	1	1	1	1	1	1	intergenic (+680/+99)	proY → / ← AM360_08060	proline‑specific permease ProY/kinase inhibitor
1628676	T→C				1							I21V (ATC→GTC)	AM360_08165 ←	hypothetical protein
1633959	T→C	1	?	1	1	1	1	1	1	1	1	H502R (CAT→CGT)	AM360_08195 ←	multidrug ABC transporter ATP‑binding protein
1638154	G→T				1							intergenic (‑47/‑370)	AM360_08210 ← / → AM360_08215	LysR family transcriptional regulator/MFS transporter
1678143	T→C				1							T37A (ACG→GCG)	AM360_08385 ←	formate C‑acetyltransferase/glycerol dehydratase family glycyl radical enzyme
1685945	G→C		?						1	1		intergenic (+17/‑30)	AM360_08415 → / → AM360_08420	glutathione ABC transporter substrate‑binding protein GsiB/glutathione ABC transporter permease GsiC
1704124	C→T	1	1	1	1	1	1	1	1	1	1	G22R (GGA→AGA)	AM360_08505 ←	integrase
1734300	T→A	1	1	1	1	1	1	1	1	1	1	F175I (TTC→ATC)	AM360_08700 →	phage tail protein
1772187	G→C				1							A159G (GCG→GGG)	AM360_08900 ←	aquaporin
1775225	C→T							1	1	1		A113A (GCC→GCT)	AM360_08910 →	macrolide transporter subunit MacA
1819291	G→T						1					Q141H (CAG→CAT)	AM360_09080 →	tetraacyldisaccharide 4'‑kinase	lpxK
1843493	C→T				1							H190Y (CAT→TAT)	AM360_09180 →	Zn‑dependent hydrolase
1859647	C→A				1							L123M (CTG→ATG)	AM360_09245 →	ABC transporter ATPase
1901687	T→G	1	1	1	1	1	1	1	1	1	1	E225D (GAA→GAC)	AM360_09470 ←	SDR family oxidoreductase
1922354	(GTGGATTGGCGTGAT)1→2									1		coding (128/831 nt)	AM360_09570 →	iron permease
1937905	C→T	1	1	1	1	1	1	1	1	1	1	L179L (CTG→TTG)	mdoG →	glucan biosynthesis protein G
1953030	G→A					1	1				1	E132K (GAG→AAG)	AM360_09760 →	virulence factor MviM
1987205	A→T			1		1	1				1	L1104Q (CTG→CAG)	AM360_09930 ←	transcription‑repair coupling factor
1997543	C→A								1	1		G365G (GGC→GGA)	AM360_09965 →	long‑chain fatty acid‑‑CoA ligase
2014641	A→T				1							intergenic (‑71/‑170)	AM360_10045 ← / → AM360_10050	23S rRNA pseudouridine(2457) synthase/isocitrate dehydrogenase (NADP(+))
2057771	T→G	1	1	1	1	1	1	1	1	1	1	intergenic (‑77/+9)	AM360_10290 ← / ← AM360_10295	hypothetical protein/serine protein kinase PrkA
2068028	G→A	1	1	1	1	1	1	1	1	1	1	L314L (TTG→TTA)	AM360_10340 →	alcohol dehydrogenase
2080382	A→G	1	1	?	1	1	1	1	?	1	1	intergenic (+132/‑5)	AM360_10395 → / → AM360_10400	NAD(P)H nitroreductase/hypothetical protein
2091724	C→T							1				L204L (CTG→CTA)	AM360_10455 ←	ATPase
2093264	Δ2,904 bp	1	1	1	1	1	1	1	1	1	1		[AM360_10460]–[AM360_10475]	[AM360_10460], AM360_10465, AM360_10470, [AM360_10475]
2156605	A→C								1	1		intergenic (+91/‑81)	AM360_10775 → / → AM360_10780	hypothetical protein/hypothetical protein
2239597	G→T				1							G253V (GGC→GTC)	AM360_11260 →	MFS transporter
2266370	Δ41,785 bp	1	1	1	1	1	1	?	1	1	1		[AM360_11400]–AM360_11710	63 genes
2319496	A→G								1	1		D480G (GAC→GGC)	AM360_11750 →	type IV secretion protein Rhs
2324819	G→A	1	1	1	1	1	1	1	1	1	1	E210K (GAA→AAA)	AM360_11785 →	hypothetical protein
2328183	A→T	1	1	1	1	1	1	1	1	1	1	L51L (CTA→CTT)	AM360_11800 →	type VI secretion protein VasK
2336463	(A)9→8	1	1	1	1	1	1	1	1	1	1	intergenic (+12/‑117)	AM360_11825 → / → AM360_11830	type VI secretion system‑associated lipoprotein/hypothetical protein
2336758	C→T						1					T60I (ACC→ATC)	AM360_11830 →	hypothetical protein
2345235	G→A		1	?								G256G (GGG→GGA)	AM360_11880 →	NmrA family protein
2393505	G→A	1	1	?	1	1	1	1	1	1	1	A101T (GCG→ACG)	AM360_12130 →	phenylacetate‑‑CoA ligase
2400504	A→G								1	1		Y1029C (TAC→TGC)	AM360_12155 →	ATP‑dependent helicase
2403266	+TG			1								coding (171/1380 nt)	AM360_12165 ←	transporter
2410990	T→C								1	1		V83A (GTG→GCG)	AM360_12200 →	bifunctional succinylornithine transaminase/acetylornithine transaminase
2446589	G→A	1	1	1	1	1	1	1	1	1	1	N165N (AAC→AAT)	AM360_12365 ←	hypothetical protein
2473061	G→T	1	1	1	1	1	1	1	1	1	1	C62F (TGC→TTC)	AM360_12510 →	flavocytochrome c
2478417	A→G	1	1	1	1	1	1	1	1	1	1	L190P (CTG→CCG)	AM360_12525 ←	two‑component system sensor histidine kinase DcuS
2536656	A→G				1							Y168H (TAT→CAT)	lacZ ←	beta‑D‑galactosidase
2542736	G→C			1		1	1				1	E134Q (GAA→CAA)	AM360_12855 →	urea ABC transporter substrate‑binding protein
2599182	C→A	1	1	1	1	1	1	1	1	1	1	Q393K (CAG→AAG)	AM360_13175 →	serine/threonine protein kinase
2607714	C→A			1		1	1	1	1	1	1	intergenic (‑149/+141)	AM360_13220 ← / ← AM360_13225	hypothetical protein/hypothetical protein
2616664	C→A	1	1	1	1	1	1	1	1	1	1	G289V (GGC→GTC)	AM360_13260 ←	PTS glucose transporter subunit IIBC
2621260	Δ220 bp								1	1			[AM360_13285]	[AM360_13285]
2639236	C→T										1	T317M (ACG→ATG)	AM360_13360 →	pentose kinase
2645438	Δ605 bp					1	1				1		[AM360_13395]	[AM360_13395]	gapdh
2646904	Δ1,365 bp										1		[AM360_13400]–[AM360_13405]	[AM360_13400], [AM360_13405]
2656943	C→T	1	1	1		1	1	1	1	1	1	V548V (GTG→GTA)	AM360_13450 ←	sensor histidine kinase
2695553	C→T				1							A91A (GCC→GCT)	AM360_13650 →	oxidoreductase
2710028	C→A								1			W355L (TGG→TTG)	AM360_13730 ←	aspartate‑semialdehyde dehydrogenase
2713035	Δ3,191 bp	1											[AM360_13745]–[AM360_13755]	[AM360_13745], AM360_13750, [AM360_13755]
2760494	T→C	1	1	1	1	1	1	1	1	1	1	P500P (CCA→CCG)	AM360_13985 ←	penicillin‑binding protein 2
2770762	C→T			1		1	1				1	L280L (CTG→CTA)	AM360_14030 ←	LysR family transcriptional regulator
2816021	C→T	1	1	1	1	1	1	1	1	1	1	G213S (GGC→AGC)	AM360_14275 ←	NADH oxidase
2823777	Δ1 bp	1	1	1	1	1	1	1	1	1	1	coding (44/576 nt)	AM360_14315 →	TetR family transcriptional regulator
2839693	T→A				1							I190N (ATC→AAC)	AM360_14375 →	sugar hydrolase
2858442	A→T	1	1	1	1	1	1	1	1	1	1	Q309L (CAG→CTG)	AM360_14465 →	TonB‑dependent siderophore receptor
2908011	Δ6,402 bp					1	1				1		AM360_14725–[AM360_14755]	AM360_14725, AM360_14730, AM360_14735, AM360_14740, AM360_14745, AM360_14750, [AM360_14755]	add
2915108	C→A					1						L7L (CTC→CTA)	AM360_14765 →	electron transport complex subunit A
2922641	C→G						1				1	P171A (CCG→GCG)	AM360_14805 →	dipeptide/tripeptide permease A	dtpA
2930606	G→A			?	1							A227T (GCT→ACT)	AM360_14845 →	GGDEF domain‑containing protein
2946754	G→A				1							L40F (CTC→TTC)	AM360_14935 ←	LysR family transcriptional regulator
2947053	2 bp→TT				1							coding (70‑71/1182 nt)	AM360_14940 →	Bcr/CflA family multidrug efflux MFS transporter
3065299	C→A			1								L105L (CTG→CTT)	mhpB ←	3‑(2,3‑dihydroxyphenyl)propionate dioxygenase
3076380	T→A	1	1	1	1	1	1	1	1	1	1	I70N (ATC→AAC)	AM360_15590 →	TetR family transcriptional regulator
3076451	T→A	1	1	1	1	1	1	1	1	1	1	W94R (TGG→AGG)	AM360_15590 →	TetR family transcriptional regulator
3077613	T→A		1	1		1	1	1	1	1	1	M23K (ATG→AAG)	AM360_15605 →	pyruvate kinase	pykf
3078400	C→A	1	1	1	1	1	1	1	1	1	1	I285I (ATC→ATA)	AM360_15605 →	pyruvate kinase
3083101	G→A				1							I158I (ATC→ATT)	AM360_15630 ←	FeS cluster assembly protein SufD
3086246	A→C	1	1	1	1	1	1	1	1	1	1	intergenic (‑67/+417)	AM360_15645 ← / ← AM360_15650	Fe‑S cluster assembly scaffold SufA/hypothetical protein
3103153	(GCAGGCCGAC)3→2			1		1	1				1	intergenic (‑242/+5)	AM360_15720 ← / ← AM360_15725	hypothetical protein/hypothetical protein
3106393	G→T								1			I481I (ATC→ATA)	AM360_15745 ←	FAD‑binding oxidoreductase
3112558	G→A							1				A98T (GCC→ACC)	AM360_15765 →	phosphoenolpyruvate synthase regulatory protein
3127096	A→T			1								D60E (GAT→GAA)	AM360_15835 ←	phenylalanine‑‑tRNA ligase subunit beta
3164514	T→G	1	1	1	1	1	1	1	1	1	1	Q1204H (CAA→CAC)	AM360_16060 ←	nitrate reductase subunit alpha
3182266	C→A								1			G99V (GGC→GTC)	AM360_16100 ←	nitrate ABC transporter, permease protein
3221085	(A)10→11	1	1		1		1	1	1	1	1	coding (1071/1110 nt)	AM360_16310 ←	hypothetical protein
3239150	G→A				1							G20D (GGC→GAC)	AM360_16425 →	LysR family transcriptional regulator
3300282	A→C					1	1				1	K48N (AAA→AAC)	AM360_16700 →	PTS mannose transporter subunit EIIAB
3320076	G→C								1	1		V6L (GTC→CTC)	AM360_16815 →	16S rRNA (cytosine(1407)‑C(5))‑methyltransferase RsmF
3351932	C→G							1				I88M (ATC→ATG)	AM360_16995 →	carboxy‑S‑adenosyl‑L‑methionine synthase CmoA
3427677	G→T	?	?	?	1							intergenic (‑90/+10)	AM360_17380 ← / ← AM360_17385	conjugal transfer protein TraD/hypothetical protein
3436741	G→T	1	1	?	1	1		1	1	1	1	intergenic (‑95/+1393)	AM360_17435 ← / ← AM360_17440	hypothetical protein/hypothetical protein
3449664	A→G								1			L598P (CTG→CCG)	AM360_17535 ←	GGDEF‑domain containing protein
3451651	G→A	1	1	1	1	1	1	1	1	1	1	T105I (ACC→ATC)	AM360_17540 ←	oxidoreductase
3472298	C→A										1	G196V (GGT→GTT)	AM360_17645 ←	putrescine/spermidine ABC transporter
3486959	C→G	?	?	?	?	?	?	?	?	1	?	C300S (TGT→TCT)	AM360_17720 ←	glycosyltransferase family 1 protein
3500015	G→T				1							intergenic (+739/+915)	AM360_17765 → / ← AM360_17770	hypothetical protein/glycosyl transferase
3501816	A→T			?			1					I36N (ATT→AAT)	AM360_17770 ←	glycosyl transferase
3516843	T→C	1	1	1	1	1	1	1	1	1	1	L644L (TTA→TTG)	AM360_17835 ←	tyrosine‑protein kinase
3517082	C→T				1							G565S (GGT→AGT)	AM360_17835 ←	tyrosine‑protein kinase	wzc
3517570	A→C			?		1	1	1	1	1	1	I402S (ATC→AGC)	AM360_17835 ←	tyrosine‑protein kinase	wzc
3589906	A→G	1	1	1	1	1	1	1	?	1	1	P46P (CCT→CCC)	AM360_18120 ←	osmoprotectant uptake system permease
3613166	A→G	1	1	1	1	1	1	1	1	1	1	V121A (GTC→GCC)	AM360_18220 ←	galactose/methyl galactoside ABC transporter ATP‑binding protein MglA
3627262	A→G				1							S313P (TCC→CCC)	AM360_18285 ←	PTS fructose transporter subunit EIIBC
3667223	A→T				1							S239T (TCG→ACG)	AM360_18465 ←	multidrug ABC transporter permease/ATP‑binding protein
3671388	Δ521 bp				1							pseudogene (154‑674/1103 nt)	AM360_18485 ←	porin OmpC
3671491	C→A	1	1	1	Δ	1	1	1	1	1	1	pseudogene (571/1103 nt)	AM360_18485 ←	porin OmpC
3671685	+G	1	1	1	Δ	1	1	1	1	1	1	pseudogene (377/1103 nt)	AM360_18485 ←	porin OmpC
3672069	2 bp→TT	1	1	1	1	1	1	1	1	1	1	intergenic (‑8/‑762)	AM360_18485 ← / → AM360_18490	porin OmpC/phosphotransferase RcsD
3676478	C→A			1		1	1				1	G855V (GGG→GTG)	AM360_18500 ←	hybrid sensor histidine kinase/response regulator	rcsC
3681548	C→A	1	1	1	1	1	1	?	1	1	1	D87Y (GAC→TAC)	AM360_18505 ←	DNA gyrase subunit A
3706569	G→T	1	1	1		1	1	1	1	1	1	G378G (GGC→GGA)	AM360_18625 ←	2‑succinyl‑5‑enolpyruvyl‑6‑hydroxy‑3‑cyclohexene ‑1‑carboxylate synthase
3738398	A→T					1	1				1	D161E (GAT→GAA)	AM360_18765 ←	phosphodiesterase
3772221	A→T	1	1	1	1	1	1	1	1	1	1	intergenic (‑149/+11)	AM360_18935 ← / ← AM360_18940	acetyl‑CoA C‑acyltransferase FadI/hypothetical protein
3822590	G→T			1								E253D (GAG→GAT)	AM360_19215 →	N‑acetylmuramoyl‑L‑alanine amidase
3900550	G→T	1	1	1	1	1	1	1	1	1	1	S124Y (TCC→TAC)	AM360_19560 ←	nucleoside‑diphosphate kinase
3932002	A→C	1	1	1	1	1	1	1	1	1	1	A250A (GCA→GCC)	AM360_19685 →	ROK family transcriptional regulator
3939818	G→A							1				intergenic (‑91/+482)	AM360_19725 ← / ← AM360_19730	two‑component sensor histidine kinase/phosphoribosylformylglycinamidine synthase
3999699	A→G	1	1	1	1	1	1	1	1	1	1	I8V (ATC→GTC)	ppnK →	NAD(+) kinase
4005030	A→G	?	?	?	1	?	?	?	1	?	?	K73R (AAG→AGG)	AM360_20045 →	hypothetical protein
4078289	C→T			1		1	1				1	Q65* (CAG→TAG)	AM360_20440 →	hypothetical protein
4079661	Δ1 bp	1	1	1	1	1	1	1	1	1	1	intergenic (‑136/‑70)	AM360_20445 ← / → AM360_20450	aspartyl beta‑hydroxylase/hypothetical protein
4084729	G→A	1	1	?	1	1	1	1	1	1	1	R8Q (CGA→CAA)	AM360_20490 →	NrdH‑redoxin
4116746	A→G	1	1	1	1	1	1	1	1	1	1	I54M (ATA→ATG)	AM360_20675 →	sorbitol 6‑phosphate dehydrogenase
4145449	T→C	1	1	1	1	1	1	1	1	1	1	pseudogene (955/2073 nt)	AM360_20825 →	transcriptional regulator FhlA
4145828	T→A	1	1	1	1	1	1	1	1	1	1	pseudogene (1334/2073 nt)	AM360_20825 →	transcriptional regulator FhlA
4159771	G→A						1					A189A (GCG→GCA)	AM360_20890 →	hypothetical protein
4165240	C→T	1	1	1		1	1	1	1	1	1	V77M (GTG→ATG)	AM360_20920 ←	selenoprotein W‑related protein
4243013	T→G	1	1	1	1	1	1	1	1	1	1	intergenic (‑203/‑364)	AM360_21265 ← / → AM360_21270	L‑fuculose phosphate aldolase/MFS transporter
4252669	G→A									1		D70N (GAT→AAT)	AM360_21315 →	cysteine sulfinate desulfinase
4256255	(A)7→8	1	1	1	1	1	1	1	1	1	1	intergenic (‑107/‑104)	AM360_21330 ← / → AM360_21335	murein transglycosylase A/tRNA‑Met
4273372	T→A	1	1	1	1	1	1	1	1	1	1	H204L (CAT→CTT)	AM360_21445 ←	propanediol utilization protein
4273989	A→C	1	?	?	1	1	1	?	1	1	1	intergenic (‑7/+197)	AM360_21445 ← / ← AM360_21450	propanediol utilization protein/aquaporin
4350212	C→A										1	V85V (GTG→GTT)	AM360_21790 ←	LysR family transcriptional regulator
4402044	C→G									1		L122L (CTG→CTC)	AM360_22070 ←	site‑specific tyrosine recombinase XerD
4417503	G→T										1	R67R (CGC→CGA)	AM360_22150 ←	glycine cleavage system protein T
4470477	C→T	1	1	1	1	1	1	1	1	1	1	V85I (GTA→ATA)	AM360_22425 ←	hypothetical protein
4473439	A→G	1	1	1	1	1	1	1	1	1	1	pseudogene (446/1086 nt)	AM360_22445 →	murein transglycosylase C
4486043	C→T	1	1	1	1	1	1	?	1	1	1	E252E (GAG→GAA)	AM360_22515 ←	DNA‑binding protein
4503789	(C)8→9			1	1	1	1	1		1	1	intergenic (+242/‑26)	AM360_22610 → / → AM360_22615	restriction endonuclease/hypothetical protein
4531923	C→T				1							M213I (ATG→ATA)	AM360_22765 ←	replicative DNA helicase
4653857	+C			1								coding (466/1488 nt)	AM360_23390 ←	altronate hydrolase
4656688	C→A			1								P152Q (CCG→CAG)	AM360_23400 →	MFS transporter	exuT
4658105	T→A									1		V148D (GTC→GAC)	AM360_23405 →	transcriptional regulator ExuR
4703449	T→C								1	1		T693A (ACT→GCT)	AM360_23660 ←	polyribonucleotide nucleotidyltransferase
4751908	G→T				1							pseudogene (14/4530 nt)	AM360_23935 →	glutamate synthase large subunit	gltB
4838368	Δ12 bp	1	1	1		1	1	1	1	1	1	coding (190‑201/354 nt)	AM360_24435 ←	50S ribosomal protein L18
4845059	C→G	1	1	1	1	1	1	1	1	1	1	G66A (GGC→GCC)	AM360_24510 ←	50S ribosomal protein L4
4856366	G→A									1		L11L (CTG→TTG)	AM360_24590 ←	peptidylprolyl isomerase
4863496	G→A				1							intergenic (+14/+41)	AM360_24630 → / ← AM360_24635	phosphoribulokinase/hypothetical protein
4864401	A→T							1				I52F (ATC→TTC)	AM360_24645 →	cAMP‑activated global transcriptional regulator CRP
4898721	G→A		1	1		1	1	1	1	1	1	L88F (CTC→TTC)	AM360_24805 ←	two‑component sensor histidine kinase	envz
4900976	G→A			1		1	1				1	L159L (CTG→CTA)	AM360_24820 →	RNA‑binding transcriptional accessory protein
4907639	(CG)3→2	1	1	1	1	1	1	1	1	1	1	coding (283‑284/675 nt)	AM360_24850 →	DNA utilization protein GntX
5006660	C→A					1	1				1	S24S (TCC→TCA)	AM360_25300 →	GNAT family N‑acetyltransferase
5011797	C→A				1							L653L (CTG→CTT)	AM360_25325 ←	hypothetical protein
5088547	G→A	1	1	1	1	1	1	1	?	1	1	L337L (CTG→CTA)	AM360_25650 →	sugar ABC transporter permease
5112343	G→A			1		1	1				1	A114A (GCC→GCT)	AM360_25765 ←	glycerol‑3‑phosphate dehydrogenase (NAD(P)(+))
5119129	G→A					1	1				1	T294I (ACC→ATC)	AM360_25805 ←	L‑threonine 3‑dehydrogenase	tdh
5120904	+C	1	1	1	1	1	1	1	1	1	1	coding (312/1194 nt)	AM360_25810 ←	glycine C‑acetyltransferase
5146082	T→A				1							L305L (CTA→CTT)	AM360_25945 ←	GNAT family N‑acetyltransferase
5160712	G→A	1	1	1	1	1	1	1	1	1	1	L101L (CTG→CTA)	AM360_26010 →	fructose‑bisphosphatase class II
5275600	G→T	1	1	1	1	1	1	1	1	1	1	A318S (GCT→TCT)	AM360_26585 →	membrane protein insertase YidC
5304271	G→A	1	1	1	1	1	1	1	1	1	1	S39F (TCC→TTC)	AM360_26725 ←	ATP F0F1 synthase subunit I
5323660	3 bp→CGT										1	intergenic (‑113/‑147)	AM360_26815 ← / → AM360_26820	hypothetical protein/16S ribosomal RNA
5323665	2 bp→CA										1	intergenic (‑118/‑143)	AM360_26815 ← / → AM360_26820	hypothetical protein/16S ribosomal RNA
